# Supplementary material for: Hipk Is a Critical Mediator of Stress-Induced Intestinal Hyperplasia via the Hippo Pathway in Drosophila
Source: Biology (Basel). 2026 Jun 28;15(13):1029. doi: 10.3390/biology15131029 (PMC13360050; doi:10.3390/biology15131029)
Supplement: Supplementary file 1 [file biology-15-01029-s001.zip]

Archive with 1 entries (1 files):
- biology-4366814-supplementary.pdf
